# Supplementary material for: A Free-Standing Polymer Polypyrrole/Cellulose Composite Film via Spatial-Confined Interfacial Electrodeposition for Flexible Supercapacitors
Source: Materials (Basel). 2023 Sep 29;16(19):6476. doi: 10.3390/ma16196476 (PMC10573258; doi:10.3390/ma16196476)
Supplement: Supplementary file 1 [file materials-16-06476-s001.zip]

Archive with 1 entries (1 files):
- materials-2602092-supplementary.pdf
